# Supplementary material for: Effects of Vitamin D Receptor Genotype on Lipid Profiles and Retinopathy Risk in Type 2 Diabetes Patients: A Pilot Study
Source: J Pers Med. 2022 Sep 11;12(9):1488. doi: 10.3390/jpm12091488 (PMC9505147; doi:10.3390/jpm12091488)
Supplement: Supplementary file 1 [file jpm-12-01488-s001.zip]

Archive with 1 entries (1 files):
- jpm-1890072-supplementary.pdf
